# Supplementary material for: A Low-Cost Validated Two-Camera 3D Videogrammetry System Applicable to Kinematic Analysis of Human Motion
Source: Sensors (Basel). 2025 Aug 8;25(16):4900. doi: 10.3390/s25164900 (PMC12390118; doi:10.3390/s25164900)
Supplement: Supplementary file 1 [file sensors-25-04900-s001.zip]

Archive with 10 entries (10 files):
- OrderSelection.m
- undistortANDtriangulate.m
- ChauvenetFilter.m
- CheckTrajectory.m
- Coordinates2D.m
- Coordinates3D.m
- CorrectCircularity.m
- findCircles.m
- GrayscaleSelection.m
- measureDiameterCircle.m
