# Supplementary material for: A Low-Cost Validated Two-Camera 3D Videogrammetry System Applicable to Kinematic Analysis of Human Motion
Source: Sensors (Basel). 2025 Aug 8;25(16):4900. doi: 10.3390/s25164900 (PMC12390118; doi:10.3390/s25164900)
Supplement: Supplementary file 1 [file sensors-25-04900-s001.zip › OrderSelection.m]

function [centers, radii] = OrderSelection(centers, radii, data, n_markers)
%This function allows the user to select the order of the points to be processed. It helps to always follow the same order throughout the process.

%OUTPUT ARGUMENTS
% centers: X,Y coordinates of the centers of the markers in order
% radii: Radius of the markers in order

%INPUT ARGUMENTS
% centers: X,Y coordinates of the centers of the markers without ordering
% radii: Radius of the markers without ordering
% data: Frame to be processed
% n_markers: Number of markers to order

uiwait(msgbox(["Select the order of markers."; "Once the image is shown, press enter to select the markers centroid in order."]));
figure, imshow(data)
viscircles(centers,radii,'Color','b');
hold on
plot(centers(:,1),centers(:,2),'+','Color','r','MarkerSize',15)
hold off

centros = centers;
radios = radii;

%Wait
pause('on')
pause

for i=1:n_markers
    centers(i,:) = ginput(1);
    pause('on')
    pause
end
 close
end
