# Supplementary material for: A Low-Cost Validated Two-Camera 3D Videogrammetry System Applicable to Kinematic Analysis of Human Motion
Source: Sensors (Basel). 2025 Aug 8;25(16):4900. doi: 10.3390/s25164900 (PMC12390118; doi:10.3390/s25164900)
Supplement: Supplementary file 1 [file sensors-25-04900-s001.zip › undistortANDtriangulate.m]

function POINTS=undistortANDtriangulate(points1,points2,stereoParams)
%This function corrects lens distortion and compute 3D coordinates of the input points from 2 cameras

%OUTPUT ARGUMENTS:
% POINTS: 3D coordinates of the points

%INPUT ARGUMRNTS
% points1: Coordinates of the markers in the image plane of camera 1
% points2: Coordinates of the markers in the image plane of camera 2
% stereoParams: Parameters of the setero calibration

% Correct centers coordinates for lens distortion
points1_undistorted = undistortPoints(points1,stereoParams.CameraParameters1); %for camera 1
points2_undistorted = undistortPoints(points2,stereoParams.CameraParameters2); %for camera 2

% Triangulate center points from image pair
POINTS = triangulate(points1_undistorted,points2_undistorted,stereoParams);
end
