# Supplementary material for: A Low-Cost Validated Two-Camera 3D Videogrammetry System Applicable to Kinematic Analysis of Human Motion
Source: Sensors (Basel). 2025 Aug 8;25(16):4900. doi: 10.3390/s25164900 (PMC12390118; doi:10.3390/s25164900)
Supplement: Supplementary file 1 [file sensors-25-04900-s001.zip › ChauvenetFilter.m]

function XFilter=ChauvenetFilter(X,flag,WindowSize,NumeroCiclos)
%This function applies Chauvenet criteria to windows of WindowSize by default giving two passes and then applying a moving window filter

%OUTPUT ARGUMENTS
% XFilter: Filtered signal

%INPUT ARGUMENTS
%   X: Signal to filter
%   flag: (optional) Default 1
%                   1 ==> Signal is smoothed with a moving average filter after applying Chauvenet
%                   2 ==> Signal is not filtered
%   WindowSize:     (optional) Window size, default 10
%   NumeroCiclos:   (optional) Number of times the criterion is applied to each window, default 2


%% Sets the default input arguments if not specified by the user
switch nargin
    case 3
        NumeroCiclos=2;
    case 2
        NumeroCiclos=2;
        WindowSize=10;
    case   1
        NumeroCiclos=2;
        WindowSize=10;
        flag=1;
end

if flag~=0 && flag~=1
    msg={'The second argument of the function, if entered, must be 1 or 0';...
        ' ';...
        '1 ==> Signal is smoothed with a moving average filter after applying Chauvenet';...
        '0 ==> Signal is not smoothed';...
        ' ';...
        'Default value 1 (if no 2nd argument is given)'};
    errordlg(msg)
end

%% Variable initialisation
WS=round(WindowSize/2); 
XChauvenet=X;         

for N=1:NumeroCiclos
        for i=1+WS:WS:length(X)-WS
                WindowX=XChauvenet(i-WS:i+WS);
                
                clear x; x=WindowX;
                tau = (x-mean(x))./std(x);
                chauv = norminv(1-1/4/length(x));
                xOK = []; valores = []; indicesAtip = [];indicesOK=[];
                for n = 1:length(x)
                    if abs(tau(n)) < chauv
                        xOK= vertcat(xOK,[x(n)]);   
                        indicesOK=vertcat(indicesOK,[n]);   
                    else
                        valores = vertcat(valores,[x(n)]);
                        indicesAtip = vertcat(indicesAtip,[n]);     
                    end
                end   
                Media=mean(xOK); 
                Nuevox=[];
                for n=1:length(x)
                    if isempty(find(n==indicesOK))==0
                        Nuevox(n)=x(n);
                    else
                        Nuevox(n)=Media;
                    end
                end   

                Cambiado=x-Nuevox';
                IndicesCambiados=find((x-Nuevox')~=0);
                if isempty(find(Cambiado~=0))==0
                        XChauvenet(i-WS+(IndicesCambiados-1))=Nuevox(IndicesCambiados);
                end
        end

end


%% Apply moving window filter if flag==1
if flag==1
    XFilter=smooth(XChauvenet);
elseif flag==0
    XFilter=XChauvenet;
end
    
