# Supplementary material for: A Low-Cost Validated Two-Camera 3D Videogrammetry System Applicable to Kinematic Analysis of Human Motion
Source: Sensors (Basel). 2025 Aug 8;25(16):4900. doi: 10.3390/s25164900 (PMC12390118; doi:10.3390/s25164900)
Supplement: Supplementary file 1 [file sensors-25-04900-s001.zip › CheckTrajectory.m]

function [centers, radii] = CheckTrajectory(MarkerCenters, MarkerRadios,centers, radii, AreaSize, n_markers, k, data, maskedImage)
%This function helps to check the trajectory followed by the markers, and, if any loss occurs, to fix it.

%OUTPUT ARGUMENTS
% centers: X,Y coordinates of the centers of the markers in the plane
% of the image
% radii: Radius of the markers

%INPUT ARGUMENTS
% MarkerCenters: Centroid of the markers in the previous frame
% MarkerRadios: Radius of the markers in the previous frame
% centers: Centroid of the markers in the current frame
% radii: Radius of the markers in the current frame
% AreaSize: Dimensions for generating the new search area
% n_markers: Number of markers to be searched
% k: Number of the current frame
% data: Frame to be procesed
% maskedImage: Frame with colour mask applied

for i=1:n_markers
    %Centroid of the markers in the initial, previous and current frame
    CoordAnterior = MarkerCenters(i,:,k-1);
    CoordInicial = MarkerCenters(i,:,1);
    CoordActual = centers(i,:);
    
    %Divides the previous coordinates into their x and y components
    Xant = CoordAnterior(1,1);
    Yant = CoordAnterior(1,2);
    
    %Divides the initial coordinates into their x and y components
    Xini = CoordInicial(1,1);
    Yini = CoordInicial(1,2);
    
    %Divides the current coordinates into their x- and y-components
    Xact = CoordActual(1,1);
    Yact = CoordActual(1,2);
    
    if((abs(Xact-Xant)>=AreaSize || abs(Yact-Yant)>=AreaSize) & impixel(maskedImage, Xact, Yact)<255)
        uiwait(msgbox(["Marker lost."; "Once the image is shown, press enter to relocate the centroid of the marker circled in red."]));
        figure, imshow(data)
        viscircles(centers,radii,'Color','b');
        hold on
        viscircles(centers(i,:),radii(i),'Color','r');
        plot(centers(:,1),centers(:,2),'+','Color','r','MarkerSize',15) 
        hold off
        
        pause('on')
        pause
        
        centers(i,:) = ginput(1);
        pause('on')
        pause
        
        close
        radii(i) = MarkerRadios(i,1,k-1);
    end
end
end
