# Supplementary material for: A Low-Cost Validated Two-Camera 3D Videogrammetry System Applicable to Kinematic Analysis of Human Motion
Source: Sensors (Basel). 2025 Aug 8;25(16):4900. doi: 10.3390/s25164900 (PMC12390118; doi:10.3390/s25164900)
Supplement: Supplementary file 1 [file sensors-25-04900-s001.zip › Coordinates2D.m]

function MarkerCenters=Coordinates2D(baseFileName,color_to_track,n_markers,d0,grayvalue)
%This function calculates the 2D coordinates of all markers.

%OUTPUT ARGUMENTS
% MarkerCenters: X,Y coordinates of the centers of the markers in the plane
% of the image

%INPUT ARGUMENTS
% baseFileName: Full name of the video file
% color_to_track: Colour of marker to be searched
% n_markers: Number of marker to be searched
% d0: Estimated marker diameter
% grayvalue: Gray level of reference to compute the grayscale threshold

%NESTED FUNCTIONS:
% findCircles
% OrderSelection
% CorrectCircularity
% CheckTrajectory

close all;
videoObject = VideoReader(baseFileName);

%% Setup other parameters
numberOfFrames = videoObject.NumberOfFrame; 

%% HSV thresholds for the selected  color
if strcmp(color_to_track,'green')
    hueThresholdLow = 0.30;
    hueThresholdHigh = 0.60;
    saturationThresholdLow = 0.80;
    saturationThresholdHigh = 1.00;
    valueThresholdLow = 0.55; 
    valueThresholdHigh = 1.00;
elseif strcmp(color_to_track,'red')
    hueThresholdLow = 0.01;
    hueThresholdHigh = 0.80;
    saturationThresholdLow = 0.10;
    saturationThresholdHigh =1.00;
    valueThresholdLow = 0.50;
    valueThresholdHigh = 1.00;
elseif strcmp(color_to_track,'blue')
    hueThresholdLow = 0.20;
    hueThresholdHigh = 0.90;
    saturationThresholdLow = 0.50;
    saturationThresholdHigh = 1.00;
    valueThresholdLow = 0.50;
    valueThresholdHigh = 1.00;
elseif strcmp(color_to_track,'black')
    hueThresholdLow = 0;
    hueThresholdHigh = 1;
    saturationThresholdLow = 0;
    saturationThresholdHigh = 0.60; 
    valueThresholdLow = 0;
    valueThresholdHigh = 0.05;
elseif strcmp(color_to_track,'white')
    hueThresholdLow = 0;
    hueThresholdHigh = 1; 
    saturationThresholdLow = 0; 
    saturationThresholdHigh = 0.60; 
    valueThresholdLow = 0;
    valueThresholdHigh = 0.05;
end

%% Set a loop that stop after all frames are processed
D_marker=d0; 
MarkerCenters=NaN*ones(n_markers,2,numberOfFrames); 
MarkerRadios=NaN*ones(n_markers,1,numberOfFrames); 
for k=1:numberOfFrames
    data=read(videoObject,k);
    
    % Convert RGB image to HSV
	hsvImage = rgb2hsv(data);    
    
	% Extract out the H, S, and V images individually
	hImage = hsvImage(:,:,1);
	sImage = hsvImage(:,:,2);
	vImage = hsvImage(:,:,3);
    
    % Apply each color band's particular thresholds to the color band
    if hueThresholdLow < hueThresholdHigh
    	hueMask = (hImage >= hueThresholdLow) & (hImage <= hueThresholdHigh);
    else
        hueMask = (hImage <= hueThresholdHigh) | (hImage >= hueThresholdLow);
    end
	saturationMask = (sImage >= saturationThresholdLow) & (sImage <= saturationThresholdHigh);

    % Combine the masks to find where all 3 are "true."
    coloredObjectsMask = uint8(hueMask & saturationMask);

    % Get rid of small or big objects
    smallestAcceptableArea = 50; % Keep areas only if they're bigger than this.
    coloredObjectsMask = uint8(bwareaopen(coloredObjectsMask, smallestAcceptableArea));%removes all connected components  that have fewer pixels than
                                                                                        % "smallestAcceptableArea"  from the binary image "coloredObjectsMask"
    % Smooth the border using a morphological closing operation, imclose().
	structuringElement = strel('disk', round(0.2*d0,0));
	coloredObjectsMask = imclose(coloredObjectsMask, structuringElement);
    
    % Fill in any holes in the regions, since they are most likely red also.
	coloredObjectsMask = imfill(logical(coloredObjectsMask), 'holes');
    
   	% Converts coloredObjectsMask to the same data type and sparsity as the image that is being analyzed
	coloredObjectsMask = cast(coloredObjectsMask, 'like', data); 
    
    % Use the colored object mask to mask out the colored-only portions of the rgb image.
	maskedImageR = coloredObjectsMask .* data(:,:,1);
	maskedImageG = coloredObjectsMask .* data(:,:,2);
	maskedImageB = coloredObjectsMask .* data(:,:,3);
    
    %% Create the masked out frame and the labeles matrix
    if strcmp(color_to_track,'green')
        maskedImage=maskedImageG;
        clear aux; aux='Masked Image G';
    elseif strcmp(color_to_track,'red')
        maskedImage=maskedImageR;
         clear aux; aux='Masked Image R';
    elseif strcmp(color_to_track,'blue')
        maskedImage=maskedImageB;
         clear aux; aux='Masked Image B';
    elseif strcmp(color_to_track,'black')
        maskedImage=maskedImageR;
         clear aux; aux='Masked Image Bl';
    elseif strcmp(color_to_track,'white')
        maskedImage=maskedImageR;
         clear aux; aux='Masked Image W';
    end
    
    %% Eliminate pixels with lower values of the selected color
    if strcmp(color_to_track,'black')
        ColorThreshold=1.20*grayvalue(1,1);
        Colormask=(maskedImage>=ColorThreshold);
        Colormask=uint8(Colormask);
        maskedImage=Colormask.*maskedImage;
        maskedImage = imcomplement(maskedImage);
    else 
        ColorThreshold=0.80*grayvalue(1,1);
        Colormask=(maskedImage>=ColorThreshold);
        Colormask=uint8(Colormask);
        maskedImage=Colormask.*maskedImage;
        maskedImage(maskedImage >= ColorThreshold) = 255;
    end
                                    
    %% Search circles in the first frame
    if(k==1)
        CircularityTol=1;
        [centers,radii, metric] = findCircles(D_marker,n_markers,maskedImage,CircularityTol);
        [centers, radii] = OrderSelection(centers, radii, data, n_markers);
    else
    %% Compare values with the previous frame
        imin = 0;
        jmin = 0;
        imax = 0;
        jmax = 0;
        
        for n=1:n_markers
            
            i=centers(n,2);
            j=centers(n,1);
            p = impixel(maskedImage, j, i);
            iInicio = i;
            jInicio = j;
            
            AreaSize=70;
            while(p<255)
                for f=i-AreaSize:i+AreaSize
                    for c=j-AreaSize:j+AreaSize
                        p = impixel(maskedImage, c, f);
                        iInicio = f;
                        jInicio = c;
                        if(p==255)
                            break
                        end
                    end
                    if(p==255)
                        break
                    end
                end
                if(p<255)
                    break
                end
            end
            
            p = impixel(maskedImage, jInicio, iInicio);
            iBusca = iInicio;
            jBusca = jInicio;
            
            %Compute minimum pixel coordinate in x axis
            while (p(1,1) == 255)
                jBusca = jBusca-1;
                p = impixel(maskedImage, jBusca, iBusca);
            end
            jmin = jBusca + 1;
            
            p = impixel(maskedImage, jmin, iBusca);
            
            while (p(1,1) == 255)
                if(impixel(maskedImage, jmin-1, iBusca+1) == 255)
                    iBusca = iBusca+1;
                    jmin = jmin-1;
                elseif(impixel(maskedImage, jmin-1, iBusca-1) == 255)
                    iBusca = iBusca-1;
                    jmin = jmin-1;
                else
                    break
                end
                p = impixel(maskedImage, jmin, iBusca);
            end
            
            p = impixel(maskedImage, jInicio, iInicio);
            iBusca = iInicio;
            jBusca = jInicio;
            
            %Compute maximum pixel coordinate in x axis
            while (p(1,1) == 255)
                jBusca = jBusca+1;
                p = impixel(maskedImage, jBusca, iBusca);
            end
            
            jmax = jBusca-1;
            
            p = impixel(maskedImage, jmax, iBusca);
            
            while (p(1,1) == 255)
                if(impixel(maskedImage, jmax+1, iBusca+1) == 255)
                    iBusca = iBusca+1;
                    jmax = jmax+1;
                elseif(impixel(maskedImage, jmax+1, iBusca-1) == 255)
                    iBusca = iBusca-1;
                    jmax = jmax+1;
                else
                    break
                end
                p = impixel(maskedImage, jmax, iBusca);
            end
            
            p = impixel(maskedImage, jInicio, iInicio);
            iBusca = iInicio;
            jBusca = jInicio;
            
            %Compute minimum pixel coordinate in y axis
            while (p(1,1) == 255)
                iBusca = iBusca-1;
                p = impixel(maskedImage, jBusca, iBusca);
            end
            
            imin = iBusca + 1;
            
            p = impixel(maskedImage, jBusca, imin);
            
            while (p(1,1) == 255)
                if(impixel(maskedImage, jBusca-1, imin-1) == 255)
                    imin = imin-1;
                    jBusca = jBusca-1;
                elseif(impixel(maskedImage, jBusca+1, imin-1) == 255)
                    imin = imin-1;
                    jBusca = jBusca+1;
                else 
                    break
                end
                p = impixel(maskedImage, jBusca, imin);
            end
            
            p = impixel(maskedImage, jInicio, iInicio);
            iBusca = iInicio;
            jBusca = jInicio;
            
            %Compute maximum pixel coordinate in y axis
            while (p(1,1) == 255)
                iBusca = iBusca+1;
                p = impixel(maskedImage, jBusca, iBusca);
            end
            imax = iBusca - 1;
            
            p = impixel(maskedImage, jBusca, imax);
            
            while (p(1,1) == 255)
                if(impixel(maskedImage, jBusca-1, imax+1) == 255)
                    imax = imax+1;
                    jBusca = jBusca-1;
                elseif(impixel(maskedImage, jBusca+1, imax+1) == 255)
                    imax = imax+1;
                    jBusca = jBusca+1;
                else
                    break
                end
                p = impixel(maskedImage, jBusca, imax);
            end
                 
            [centers, radii] = CorrectCircularity(maskedImage, imax, imin, jmax, jmin, n, centers, radii);
        end
        [centers, radii] = CheckTrajectory(MarkerCenters, MarkerRadios, centers, radii, AreaSize, n_markers, k, data, maskedImage);
    end
    
    figure, imshow(data)
    viscircles(centers,radii,'Color','b');
    hold on
    plot(centers(:,1),centers(:,2),'+','Color','r','MarkerSize',15)
    hold off
    
    disp(k);

%%  Saves the coordinates and radii obtained in the processed frame
    n_centers=size(centers,1);
    MarkerCenters(1:n_centers,:,k)=centers;
    MarkerRadios(1:n_centers,:,k)=radii;
end
end
