# Supplementary material for: A Low-Cost Validated Two-Camera 3D Videogrammetry System Applicable to Kinematic Analysis of Human Motion
Source: Sensors (Basel). 2025 Aug 8;25(16):4900. doi: 10.3390/s25164900 (PMC12390118; doi:10.3390/s25164900)
Supplement: Supplementary file 1 [file sensors-25-04900-s001.zip › Coordinates3D.m]

%This script calculates the 3D coordinates from the 2D coordinates and the calibration parameters (stereoParams) of the cameras.

%OUTPUT ARGUMENTS:
% Coordenadas mm: 3D coordinates of the markers in mm
% Coordenadas Chauvenet mm: 3D coordinates of the markers in mm after
% aplying the correction filter

%INPUT ARGUMENTS
% stereoParams: calibration parameters from Stereo Camera Calibrator app

%NESTED FUNCTIONS:
% measureDiameterCircle
% Coordinates2D
% undistortANDtriangulate
% ChauvenetFilter

%% Select the color of the markers uncommenting the corresponding line
% color_to_track='green';
% color_to_track='red';
% color_to_track='blue';
color_to_track='black';
% color_to_track='white';

%% Number of marker to be searched
n_markers=input('Number of markers in the video:  '); 

%% Video file formats
formats = VideoReader.getFileFormats();
filterSpec = getFilterSpec(formats);

%% Camera 1
uiwait(msgbox('Select the video file from camera 1'));
[FileName,PathName,FilterIndex] = uigetfile(filterSpec,'Select the video file from camera 1');  
baseFileName1 = [PathName FileName];

%Measure diameter of the marker at the first frame of camera 1
videoObject1 = VideoReader(baseFileName1);
data1=read(videoObject1,1);
d01 = measureDiameterCircle('',data1);
grayvalue01=GrayscaleSelection(baseFileName1, color_to_track);

%% Camera 2
uiwait(msgbox('Select the video file from camera 2'));
[FileName,PathName,FilterIndex] = uigetfile(filterSpec,'Select the video file from camera 2'); 
baseFileName2 = [PathName FileName];

%Measure diameter of the marker at the first frame of camera 2
videoObject2 = VideoReader(baseFileName2);
data2=read(videoObject2,1);
d02 = measureDiameterCircle('',data2);
grayvalue02=GrayscaleSelection(baseFileName2,color_to_track);

%% 2D coordinates of the markers (in pixels) in all the frames of both cameras
MarkerCenters1=Coordinates2D(baseFileName1,color_to_track,n_markers,d01,grayvalue01);        
MarkerCenters2=Coordinates2D(baseFileName2,color_to_track,n_markers,d02,grayvalue02);        

%% 3D coordinates of the markers (in mm) in all the frames of both cameras
[x, y, f] = size(MarkerCenters1);
centres3D = NaN*ones(n_markers, 3, f);
for i=1:f
    Points1 = MarkerCenters1(:,:,i);
    Points2 = MarkerCenters2(:,:,i);
    CENTERS = undistortANDtriangulate(Points1,Points2,stereoParams); 
    centres3D(:,:,i) = CENTERS; 
end

%% Correction filter application
centres3DChauvenet = NaN*ones(n_markers, 3, f);
for ii=1:n_markers
    for jj=1:f
        eval(['Marker',num2str(ii),'(jj,1:3)=centres3D(ii,:,jj);'])
        eval(['x',num2str(ii),'=Marker',num2str(ii),'(:,1);'])
        eval(['y',num2str(ii),'=Marker',num2str(ii),'(:,2);'])
        eval(['z',num2str(ii),'=Marker',num2str(ii),'(:,3);'])
    end
end

for i=1:n_markers
    centres3DChauvenet(i,1,:) = ChauvenetFilter(eval(['x',num2str(i)]));
    centres3DChauvenet(i,2,:) = ChauvenetFilter(eval(['y',num2str(i)]));
    centres3DChauvenet(i,3,:) = ChauvenetFilter(eval(['z',num2str(i)]));
end

save('Coordinates mm','centres3D');
save('Coordinates Chauvenet mm','centres3DChauvenet');

%% Creation of txt file with 3D coordinates
File = fopen('Coordinates mm.txt', 'w');
for k=1:f
    title = ['  Frame' ' ' num2str(k)];
    fprintf(File, '%14s\n', title);
    fprintf(File,'%6s %6s %6s\r\n','X','Y','Z');
    for u=1:size(centres3D, 1)
        fprintf(File,'%4.3f %4.3f %4.3f\n',centres3D(u,:,k));
    end
    fprintf(File,'\n');
end
fclose(File);

File2 = fopen('Coordinates Chauvenet mm.txt', 'w');
for k=1:f
    title = ['  Frame' ' ' num2str(k)];
    fprintf(File2, '%14s\n', title);
    fprintf(File2,'%6s %6s %6s\r\n','X','Y','Z');
    for u=1:size(centres3DChauvenet, 1)
        fprintf(File2,'%4.3f %4.3f %4.3f\n',centres3DChauvenet(u,:,k));
    end
    fprintf(File2,'\n');
end
fclose(File2);
