# Supplementary material for: A Low-Cost Validated Two-Camera 3D Videogrammetry System Applicable to Kinematic Analysis of Human Motion
Source: Sensors (Basel). 2025 Aug 8;25(16):4900. doi: 10.3390/s25164900 (PMC12390118; doi:10.3390/s25164900)
Supplement: Supplementary file 1 [file sensors-25-04900-s001.zip › CorrectCircularity.m]

function [centers, radii] = CorrectCircularity(maskedImage, imax, imin, jmax, jmin, n, centers, radii)
% This function corrects the circularity of the markers detected in the frames

%OUTPUT ARGUMENTS
% centers: X,Y coordinates of the centers of the markers in the plane
% of the image after correction
% radii: Radius of the markers after correction

%INPUT ARGUMENTS
% maskedImage: Frame with colour mask applied
% imax: Maximum pixel coordinate in y axis
% imin: Minimum pixel coordinate in y axis
% jmax: Maximum pixel coordinate in x axis
% jmin: Minimum pixel coordinate in x axis
% n: Number of markers
% centers: X,Y coordinates of the computed centers of the markers before
% correction
% radii: Radius of the markers before correction

icentro = (imax + imin)/2;
jcentro = (jmax + jmin)/2;
            
diametroY = abs(imax-imin);
diametroX = abs(jmax-jmin);
            
if(diametroX>diametroY)
    dif = diametroX-diametroY;
    radio = abs(diametroX/2);
    centers(n,1) = jcentro;
    if(impixel(maskedImage, jcentro, imin+(radio/3)) < 255)
        centers(n,2) = (imax + (imax-diametroX))/2;
    elseif(impixel(maskedImage, jcentro,imax-(radio/3)) < 255)
        centers(n,2) = (imin + diametroX + imin)/2;
    else
        centers(n,2)=icentro;
    end
            
elseif(diametroY>diametroX)
    dif = diametroY-diametroX;
    radio = abs(diametroY/2);
    centers(n,2) = icentro;
    if(impixel(maskedImage, jmin+(radio/3), icentro) < 255)
        centers(n,1) = (jmax + jmax - diametroY)/2;
    elseif(impixel(maskedImage, jmax-(radio/3), icentro) < 255)
        centers(n,1) = (jmin + jmin + diametroY)/2;
    else
        centers(n,1)=jcentro;
    end
else
    radio = abs(diametroY/2);
    centers(n,1)=jcentro;
    centers(n,2)=icentro;
end
    radii(n,1) = radio;
end
