# Supplementary material for: A Low-Cost Validated Two-Camera 3D Videogrammetry System Applicable to Kinematic Analysis of Human Motion
Source: Sensors (Basel). 2025 Aug 8;25(16):4900. doi: 10.3390/s25164900 (PMC12390118; doi:10.3390/s25164900)
Supplement: Supplementary file 1 [file sensors-25-04900-s001.zip › findCircles.m]

function [centers,radii, metric] = findCircles(d,n_circles,image,CircularityTol,ThresholdTol)
% This function find circles using circular Hough transform increasing the range of the estimated diameter of the circles from an initial estimated value

%OUTPUT ARGUMENTS
% centers: two-column matrix containing the x,y coordinates of the circles centers in the image
% radii: estimated radii corresponding to each circle center in centers
% metric: magnitudes of the accumulator array peaks for each circle 

%INPUT ARGUMENTS
% d: estimated diameter of the markers in the image plane (pixels)
% n_markers: number of circles to look for
% image: image to be analyze
% CircularityTol (optional): the sensitivity for the circular Hough transform
%            accumulator array, scalar value in the range [0,1]. Default
%            value 0.85
% ThresholdTol(optional, but only definable if CirculariryTol is also defined): threshold for determining edge pixels in the image. It detects fewer 
% circles with weak edges as you increase the value of the threshold.
% If no especify, imfindcircles chooses the edge gradient threshold automatically using the function graythresh.

if nargin==3
    CircularityTol=0.85; %Default circularity sensitivity
elseif nargin==4
    ThresholdTol=[];
end

r = d/2;% estimated radius of circle

% find circles with radius in increasing range [rmin rmax]
q = 0.2; % quantity to increase/decrease upper/lower range limit each time
i = 01;
radii = [];
while (isempty(radii) || (numel(radii) < n_circles)) && (i < 50) % avoid infinite loop
    i = i+1;
    rmin = round((1-i*q)*r);
    if rmin<=5
        rmin=5;
    end
    rmax = round((1+i*q)*r);
    if isempty(ThresholdTol)==1
        [centers,radii,metric] = imfindcircles(image,[rmin rmax],'ObjectPolarity','bright','Sensitivity',CircularityTol);
    else
        [centers,radii,metric] = imfindcircles(image,[rmin rmax],'ObjectPolarity','bright','Sensitivity',CircularityTol,'EdgeThreshold',ThresholdTol);
    end
end

% retain the n_points strongest circles according to metric values
n = n_circles+1;
centers(n:end,:) = [];
radii(n:end) = [];
metric(n:end) = [];

end
