# Supplementary material for: A Low-Cost Validated Two-Camera 3D Videogrammetry System Applicable to Kinematic Analysis of Human Motion
Source: Sensors (Basel). 2025 Aug 8;25(16):4900. doi: 10.3390/s25164900 (PMC12390118; doi:10.3390/s25164900)
Supplement: Supplementary file 1 [file sensors-25-04900-s001.zip › GrayscaleSelection.m]

function grayValue = GrayscaleSelection(baseFileName, color_to_track)
%This function allows the user to select the gray value of reference for computing the grayscale threshold.

%OUTPUT ARGUMENTS
% grayValue: gray value of reference of the markers

%INPUT ARGUMENTS
% baseFileName: Full name of the video file
% color_to_track: Colour of marker to be searched

uiwait(msgbox(['Select a grayscale pixel located in the egde of a marker.'; 'Once the image is shown, press enter to select the point.']));

videoObject = VideoReader(baseFileName);
data=read(videoObject,1);
GrayscaleImage=uint8(data);

if strcmp(color_to_track,'green')
   figure, imshow(GrayscaleImage(:,:,2))
   
   %Wait
   pause('on')
   pause

   [X,Y]=ginput(1);

   grayValue=impixel(GrayscaleImage(:,:,2), X, Y);
   
elseif strcmp(color_to_track,'red')
   figure, imshow(GrayscaleImage(:,:,1))
   
   %Wait
   pause('on')
   pause

   [X,Y]=ginput(1);

   grayValue=impixel(GrayscaleImage(:,:,1), X, Y);
   
elseif strcmp(color_to_track,'blue')
   figure, imshow(GrayscaleImage(:,:,3))
   
   %Wait
   pause('on')
   pause

   [X,Y]=ginput(1);

   grayValue=impixel(GrayscaleImage(:,:,3), X, Y);
   
elseif strcmp(color_to_track,'black')
   figure, imshow(GrayscaleImage(:,:,1))
   
   %Wait
   pause('on')
   pause

   [X,Y]=ginput(1);

   grayValue=impixel(GrayscaleImage(:,:,1), X, Y);
   
elseif strcmp(color_to_track,'white')
   figure, imshow(GrayscaleImage(:,:,1))
   
   %Wait
   pause('on')
   pause

   [X,Y]=ginput(1);

   grayValue=impixel(GrayscaleImage(:,:,1), X, Y);
end
close
end
