# Supplementary material for: A Low-Cost Validated Two-Camera 3D Videogrammetry System Applicable to Kinematic Analysis of Human Motion
Source: Sensors (Basel). 2025 Aug 8;25(16):4900. doi: 10.3390/s25164900 (PMC12390118; doi:10.3390/s25164900)
Supplement: Supplementary file 1 [file sensors-25-04900-s001.zip › measureDiameterCircle.m]

function d = measureDiameterCircle(text,image)
% This function allows to measure the pixel diameter of the markers directly on the frames.

%OUTPUT ARGUMENTS
% d: Diameter of the markers in pixels

%INPUT ARGUMENTS
% text: Name of the figure
% image: Frame where the diameter of the markers is to be measured in
% pixels

figure('Name',text,'NumberTitle','off');
imshow(image)
t = title('Adjust size and position of line while zooming in a marker, then press key to continue.', 'FontSize', 8);
set(t,'Position',[size(image,2)/2,size(image,1)],'VerticalAlignment','top')
h = imdistline();

% constrain distance tool to image limits
x = get(gca,'XLim');
y = get(gca,'YLim');
fcn = makeConstrainToRectFcn('imline',x,y);
setPositionConstraintFcn(h,fcn);

% wait for key press
pause('on')
pause

% get diameter of circle
d = getDistance(h);
close
end
